# Supplementary material for: A Novel Trichomonas vaginalis Surface Protein Modulates Parasite Attachment via Protein:Host Cell Proteoglycan Interaction
Source: mBio. 2021 Feb 9;12(1):e03374-20. doi: 10.1128/mBio.03374-20 (PMC7885099; doi:10.1128/mBio.03374-20)
Supplement: TABLE S1 [file mBio.03374-20-st001.xls]

## Sheet: Final Full Table
Fasta headers	TrichDB	TrichDB Headers	TMD only	SP only	TMD & SP	No TMD/SP	Membrane Association?	de Miguel et al., 2010 (26)	Carlton et al., 2007 (19)	Contaminant	Other	NOTES	log2(Fold Change) A/P	Fold Change (A/P)	adj.P.Val	Protein IDs	Majority protein IDs	Peptide counts (all)	Peptide counts (razor+unique)	Peptide counts (unique)
Uncharacterized protein (Fragment)	TVAG_293660	conserved hypothetical protein		1				1					3.85547	14.4748	0.000123273	A2GBF6	A2GBF6	1	1	1
Uncharacterized protein; Uncharacterized protein	TVAG_477640;TVAG_335250	conserved hypothetical protein	1					2					3.4096	10.6266	0.000601442	A2GI80;A2GDQ0	A2GI80;A2GDQ0	1;1	1;1	1;1
Cofilin/tropomyosin-type actin-binding protein; Cofilin/tropomyosin-type actin-binding protein; Cofilin/tropomyosin-type actin-binding protein	TVAG_228160;TVAG_150940;TVAG_203740	coactosin, putative				1	1						2.20792	4.6201	0.0077146	A2FM06;A2DIX9;A2ETF0	A2FM06;A2DIX9;A2ETF0	2;2;1	2;2;1	2;2;1
Uncharacterized protein (Fragment)	TVAG_539120	conserved hypothetical protein				1		1					2.10481	4.30141	0.0578512	A2HXI6	A2HXI6	1	1	1
Uncharacterized protein	TVAG_157210	conserved hypothetical protein	1					1					2.03111	4.08719	0.0500515	A2E9J3	A2E9J3	4	4	4
Uncharacterized protein; Uncharacterized protein	TVAG_226630	conserved hypothetical protein				1					1		1.9733	3.92665	0.0348689	A2ER97;A2DYS0	A2ER97;A2DYS0	2;2	2;2	2;2
AMP-binding enzyme family protein	TVAG_464410	AMP dependent ligase/synthetase, putative				1					1		1.94715	3.85611	0.0378745	A2EEI6	A2EEI6	1	1	1
4-alpha-glucanotransferase family protein	TVAG_222040	conserved hypothetical protein				1	1					4-α-glucanotransferase homolog. Involved in extracellular vesicle uptake. (59)	1.78642	3.44959	0.128521	A2E3F9	A2E3F9	12	1	1
Ribosomal protein S14; Ribosomal protein S14, putative; 40S ribosomal protein S14, putative; Ribosomal protein S14, putative; Ribosomal protein S14, putative	TVAG_117480;TVAG_464120;TVAG_152720;TVAG_342830;TVAG_299380	30S ribosomal protein S11, putative								1			1.72213	3.29922	0.0391976	Q76KS8;A2EJP5;A2FWM0;A2EVR5;A2E264	Q76KS8;A2EJP5;A2FWM0;A2EVR5;A2E264	2;2;2;2;2	2;2;2;2;2	2;2;2;2;2
HMG box family protein; HMG box family protein	TVAG_161660;TVAG_325010	high mobility group protein, putative								1			1.71339	3.27929	0.032738	A2F136;A2EUN9	A2F136;A2EUN9	2;2	2;2	2;2
Actin-related protein 2/3 complex subunit 5; Actin-related protein 2/3 complex subunit 5	TVAG_407150;TVAG_419690	arp2/3 complex 16 kD subunit, putative				1	1						1.67844	3.20082	0.032738	A2F412;A2EIU3	A2F412;A2EIU3	1;1	1;1	1;1
Plectin/S10 domain containing protein; Plectin/S10 domain containing protein; Plectin/S10 domain containing protein; Plectin/S10 domain containing protein	TVAG_371330;TVAG_454860;TVAG_120180;TVAG_329340	40S ribosomal protein S10, putative								1			1.65017	3.1387	0.00818112	A2G675;A2FYF5;A2EBA2;A2D7G4	A2G675;A2FYF5;A2EBA2;A2D7G4	1;1;1;1	1;1;1;1	1;1;1;1
Ribosomal protein S19e, putative	TVAG_353280	40S ribosomal protein S19, putative								1			1.57983	2.98936	0.0587031	A2EN51	A2EN51	1	1	1
Renin binding protein, putative	TVAG_270790	N-acylglucosamine-2-epimerase, putative				1					1		1.52132	2.87054	0.134091	A2FIH1	A2FIH1	1	1	1
Clathrin and VPS domain-containing protein	TVAG_369030	clathrin heavy chain, putative				1	1						1.51723	2.86242	0.0516933	A2EV08	A2EV08	2	2	2
Uncharacterized protein; Uncharacterized protein; Uncharacterized protein; Uncharacterized protein	TVAG_447820;TVAG_484060;TVAG_070530;TVAG_344720	ribosomal protein L13, putative								1			1.49298	2.81469	0.0348689	A2FVM3;A2EA49;A2DS53;A2D7V7	A2FVM3;A2EA49;A2DS53;A2D7V7	1;1;1;1	1;1;1;1	1;1;1;1
Ubiquitin family protein	TVAG_270770	conserved hypothetical protein				1					1		1.49082	2.81049	0.117323	A2FIG9	A2FIG9	1	1	1
Ribosomal protein L7Ae, putative; Ribosomal protein L7Ae, putative; Ribosomal protein L7Ae, putative	TVAG_464050;TVAG_224610;TVAG_120980	40S ribosomal protein S12, putative								1			1.46487	2.76038	0.0374263	A2D7P3;A2DW84;A2E257	A2D7P3;A2DW84;A2E257	1;1;1	1;1;1	1;1;1
Uncharacterized protein	TVAG_104060	tryptophanyl-tRNA synthetase, putative								1			1.44037	2.7139	0.103675	A2FN45	A2FN45	2	2	2
40S ribosomal protein S4; 40S ribosomal protein S4; 40S ribosomal protein S4	TVAG_098450;TVAG_335480;TVAG_098430	40S ribosomal protein S4, putative								1			1.4343	2.70251	0.0205279	A2FC75;A2DBB7;A2ECC6;A2ECC4	A2FC75;A2DBB7;A2ECC6	7;7;7;1	7;7;7;1	7;7;7;1
Uncharacterized protein	TVAG_283380	conserved hypothetical protein				1					1		1.42516	2.68544	0.0745262	A2DEP2	A2DEP2	1	1	1
Uncharacterized protein	TVAG_321740	conserved hypothetical protein	1					1					1.41857	2.6732	0.122881	A2FQF2	A2FQF2	2	2	2
Chaperonin, putative; Chaperonin, putative	TVAG_178890;TVAG_177930	chaperonin, putative								1			1.41726	2.67077	0.0492438	A2FR60;A2DIE5	A2FR60;A2DIE5	3;3	3;3	3;3
Translation elongation factor 1 beta, putative	TVAG_453990	elongation factor 1-beta, putative								1			1.38889	2.61876	0.0277465	A2DPX5	A2DPX5	3	3	3
Clathrin and VPS domain-containing protein; Clathrin and VPS domain-containing protein (Fragment); Clathrin and VPS domain-containing protein (Fragment); Clathrin and VPS domain-containing protein (Fragment)	TVAG_369020;TVAG_558650;TVAG_516070;TVAG_502180	clathrin heavy chain, putative				1	1	1					1.34366	2.53794	0.0611138	A2EV07;A2HS18;A2HH05;A2GL78	A2EV07;A2HS18;A2HH05;A2GL78	5;3;3;3	3;3;3;3	3;3;3;3
Calcium-transporting ATPase	TVAG_348080	plasma membrane calcium-transportingATPase, putative	1										1.31992	2.49653	0.032738	A2DSU9	A2DSU9	2	2	2
Uncharacterized protein	TVAG_180570	conserved hypothetical protein				1	1						1.31796	2.49314	0.0753456	A2EE85	A2EE85	2	2	2
40S ribosomal protein S5, putative; 40s ribosomal protein S5-B, putative; 40S ribosomal protein S5, putative	TVAG_246200;TVAG_471390	ribosomal protein S7, putative								1			1.27463	2.41936	0.0454288	A2FPT8;A2E4S6;A2DFZ5	A2FPT8;A2E4S6;A2DFZ5	2;2;2	2;2;2	2;2;2
Guanine nucleotide-binding protein beta subunit, putative; Guanine nucleotide-binding protein beta subunit, putative; Guanine nucleotide-binding protein beta subunit, putative	TVAG_151920;TVAG_429360;TVAG_145570	WD repeat doman, putative				1					1		1.24603	2.37188	0.0620515	A2F954;A2ELV7;A2EFS6	A2F954;A2ELV7;A2EFS6	4;4;4	4;4;4	4;4;4
Actin-binding protein, putative	TVAG_376130	gelsolin, putative				1	1						1.21656	2.32392	0.121511	A2FNW2	A2FNW2	1	1	1
Uncharacterized protein; Uncharacterized protein; Uncharacterized protein; Uncharacterized protein; Uncharacterized protein	TVAG_259540;TVAG_173990;TVAG_139990;TVAG_204300	40S ribosomal protein S9, putative								1			1.21644	2.32372	0.0348689	A2GB88;A2F6E3;A2EWU2;A2EQ46;A2DNY3;A2FJ24	A2GB88;A2F6E3;A2EWU2;A2EQ46;A2DNY3	6;6;6;6;6;2	6;6;6;6;6;2	6;6;6;6;6;2
Uncharacterized protein	TVAG_028160	cation-transporting ATPase, putative	1					1					1.21	2.31338	0.218223	A2E555	A2E555	1	1	1
Uncharacterized protein	TVAG_000810	conserved hypothetical protein				1					1		1.19882	2.29552	0.0634793	A2EHV7	A2EHV7	1	1	1
Uncharacterized protein; Uncharacterized protein; Uncharacterized protein; 40S ribosomal protein S2, putative; Uncharacterized protein	TVAG_359120;TVAG_162680;TVAG_483090;TVAG_198100;TVAG_142440	ribosomal S subunit, putative								1			1.18546	2.27436	0.0391976	A2E8B4;A2DDJ7;A2FV16;A2FAK9;A2EHK3	A2E8B4;A2DDJ7;A2FV16;A2FAK9;A2EHK3	4;4;4;4;4	4;4;4;4;4	4;4;4;4;4
Uncharacterized protein	TVAG_147050	conserved hypothetical protein	1					1					1.16856	2.24787	0.157502	A2DL08	A2DL08	1	1	1
Uncharacterized protein	TVAG_258230	conserved hypothetical protein			1			1					1.12996	2.18853	0.0672157	A2E927	A2E927	5	5	5
Ribosomal protein S19e, putative; Ribosomal protein S19e, putative; Ribosomal protein S19e, putative	TVAG_199240;TVAG_207570	40S ribosomal protein S19, putative								1			1.12487	2.18081	0.103675	A2F2M0;A2DDV9;A2EG54	A2F2M0;A2DDV9;A2EG54	2;2;1	2;2;1	2;2;1
Heat shock protein, putative; Hsp90 protein; Hsp90 protein	TVAG_034720;TVAG_155020;TVAG_153560	heat shock protein, putative								1			1.1224	2.17709	0.0861243	A2EPR1;A2FY07;A2FJ82	A2EPR1;A2FY07;A2FJ82	4;2;2	4;2;2	4;2;2
Uncharacterized protein	TVAG_013580	hypothetical protein				1					1		1.11093	2.15985	0.263982	A2DDB4	A2DDB4	1	1	1
40S ribosomal protein S13, putative; 40S ribosomal protein S13, putative; 40S ribosomal protein S13, putative; 40S ribosomal protein S13, putative	TVAG_259930;TVAG_138940;TVAG_324920	30S ribosomal protein S15p/S13e, putative								1			1.10705	2.15404	0.0620515	A2F127;A2E8S6;A2E469;A2D9L2	A2F127;A2E8S6;A2E469;A2D9L2	4;3;3;3	4;3;3;3	4;3;3;3
Uncharacterized protein	TVAG_059980	conserved hypothetical protein	1					1					1.10562	2.15192	0.157352	A2FI01	A2FI01	1	1	1
GP63-like	TVAG_000880	Clan MA, family M8, leishmanolysin-like metalloprotease	1					1	1				1.09837	2.14113	0.163197	A2EHW4	A2EHW4	1	1	1
Uncharacterized protein	TVAG_038850	conserved hypothetical protein	1					1					1.09265	2.13266	0.128521	A2E5J8	A2E5J8	13	1	1
60S ribosomal protein L6, putative; 60S ribosomal protein L6, putative; 60S ribosomal protein L6, putative; Uncharacterized protein; Uncharacterized protein	TVAG_459170;TVAG_303050;TVAG_099510;TVAG_119970;TVAG_329630	conserved hypothetical protein								1			1.08799	2.12578	0.0745262	A2FZ05;A2FXW1;A2EBD1;A2E6C2;A2D7E3	A2FZ05;A2FXW1;A2EBD1;A2E6C2;A2D7E3	1;1;1;1;1	1;1;1;1;1	1;1;1;1;1
Histone H3-1; Histone H3-1, putative	TVAG_087830	histone H3, putative								1			1.08064	2.11498	0.149001	A2DGG3;A2G7I3	A2DGG3;A2G7I3	3;2	3;2	3;2
Ribosomal protein L23, putative; Ribosomal protein L23, putative; Ribosomal protein L23, putative; Ribosomal protein L23, putative; Ribosomal protein L23, putative	TVAG_178000;TVAG_093600;TVAG_224750;TVAG_160160;TVAG_433200	60S ribsomal protein L23a, putative								1			1.08034	2.11453	0.0492438	A2DW98;A2DUV8;A2DIW1;A2DIF2;A2DBI3	A2DW98;A2DUV8;A2DIW1;A2DIF2;A2DBI3	1;1;1;1;1	1;1;1;1;1	1;1;1;1;1
Histone H2A; Histone H2A; Histone H2A	TVAG_105970;TVAG_447860	histone H2a, putative								1			1.07892	2.11246	0.0996666	A2G271;A2DS57;A2DHC5	A2G271;A2DS57;A2DHC5	1;1;1	1;1;1	1;1;1
Histone H4; Histone H4	TVAG_100580	histone H4, putative								1			1.04365	2.06144	0.192541	Q27875;A2ENN5	Q27875;A2ENN5	1;1	1;1	1;1
Carbamate kinase, putative	TVAG_261970	carbamate kinase, putative								1			1.00523	2.00727	0.242431	A2DUA9	A2DUA9	1	1	1
Uncharacterized protein	TVAG_185680	conserved hypothetical protein	1					1					1.002	2.00278	0.317347	A2D8L2	A2D8L2	1	1	1
60S ribosomal protein L12, putative; 60S ribosomal protein L12, putative; 60S ribosomal protein L12, putative; 60S ribosomal protein L12, putative	TVAG_014160;TVAG_254840	60S ribosomal protein L12, putative								1			0.996531	1.9952	0.0861243	A2DB09;A2EXM6;A2DIZ2;A2DDH0	A2DB09;A2EXM6;A2DIZ2;A2DDH0	5;3;3;3	5;3;3;3	5;3;3;3
Aminotransferase, classes I and II family protein	TVAG_388650	serine palmitoyltransferase I, putative	1						1			In silico analysis listed this protein under sphingolipid synthesis (19)	0.990055	1.98626	0.0726214	A2DYJ7	A2DYJ7	6	6	6
von Willebrand factor type A domain containing protein	TVAG_090380	breast cancer suppressor candidate 1, bcsc-1, putative				1					1		0.982979	1.97654	0.148681	A2F9Z5	A2F9Z5	1	1	1
Dihydroorotate dehydrogenase family protein; Pyridine nucleotide-disulphide oxidoreductase family protein	TVAG_468230;TVAG_468240	dihydropyrimidine dehydrogenase, putative								1			0.980951	1.97377	0.0745262	A2ELU8;A2E0R2;A2E0R3	A2ELU8;A2E0R2	4;3;1	4;3;1	4;3;1
Ribonucleotide reductase, all-alpha domain containing protein	TVAG_402580	ribonucleoside-diphosphate reductase alpha chain, putative								1			0.977143	1.96856	0.0861243	A2DI13	A2DI13	4	4	4
Uncharacterized protein; Multidrug resistance protein, putative	TVAG_572140;TVAG_222820	rho2, putative								1			0.968066	1.95622	0.157764	A2FHX6;A2GGN6	A2FHX6;A2GGN6	1;1	1;1	1;1
Uncharacterized protein	TVAG_371800	conserved hypothetical protein	1					1	1			**GP63 like**	0.944437	1.92444	0.102079	A2E0V1	A2E0V1	5	5	5
TCP-1/cpn60 chaperonin family protein; TCP-1/cpn60 chaperonin family protein	TVAG_466730;TVAG_466660;TVAG_466720	chaperonin-60kD, ch60, putative								1			0.942126	1.92136	0.119073	A2FL92;A2FL99;A2FL98	A2FL92;A2FL99	4;3;1	4;3;1	4;3;1
Synaptobrevin family protein	TVAG_477050	vAMP-7, putative	1					1					0.935056	1.91196	0.130088	A2DAC8	A2DAC8	2	2	2
Arp2/3 complex, 34kD subunit p34-Arc family protein	TVAG_087140	arp2/3, putative				1	1						0.928634	1.90347	0.149001	A2EN28	A2EN28	5	5	5
Thioredoxin family protein	TVAG_117470	protein disulfide isomerase, putative								1			0.91194	1.88157	0.31168	A2E3T7	A2E3T7	1	1	1
Translation initiation factor SUI1 family protein	TVAG_066940	translation factor sui1, putative								1			0.899428	1.86533	0.122881	A2DSB0	A2DSB0	1	1	1
Clathrin and VPS domain-containing protein (Fragment)	TVAG_532880	clathrin heavy chain, putative				1	1						0.885989	1.84803	0.163985	A2GL34	A2GL34	12	12	10
40S ribosomal protein S17-B, putative; 40S ribosomal protein S17-B, putative; 40S ribosomal protein S17-B, putative; 40S ribosomal protein S17-B, putative	TVAG_291460;TVAG_314730;TVAG_247060	40S ribosomal protein S17, putative								1			0.882323	1.84334	0.0973473	A2ETR2;A2DQS7;A2DPS3;A2DKP4	A2ETR2;A2DQS7;A2DPS3;A2DKP4	3;3;3;3	3;3;3;3	3;3;3;3
Profilin	TVAG_100620	profilin				1	1	1	1			In silico analysis listed this protein as "G-actin binding/cytoskeleton" (19)	0.878952	1.83904	0.222883	A2ENN9	A2ENN9	5	5	0
Profilin	TVAG_459130	profilin				1	1		1			In silico analysis listed this protein as "G-actin binding/cytoskeleton" (19)	0.849366	1.80171	0.218223	A2E6B8	A2E6B8	3	1	1
Actin (Fragment); Actin; Actin; Actin; Actin; Actin, putative; Actin (Fragment)	TVAG_337240;TVAG_054030;TVAG_090470;TVAG_534990;TVAG_512800;TVAG_150270	actin, putative				1	1	1	1			In silico analysis listed this protein as "cytoskeleton" (19)	0.833963	1.78258	0.143334	A2HNG1;P90623;A2G1K5;A2FA04;A2DCC3;A2DRS9;A2GKR2	A2HNG1;P90623;A2G1K5;A2FA04;A2DCC3;A2DRS9;A2GKR2	13;13;13;13;13;13;7	13;13;13;13;13;13;7	13;13;13;13;13;13;7
Glycosyl hydrolase family 20, catalytic domain containing protein	TVAG_484030	beta-hexosaminidase, putative			1								0.82904	1.7765	0.152677	A2EA46	A2EA46	1	1	1
Calcium-transporting ATPase; Calcium-transporting ATPase	TVAG_074420;TVAG_460580	cation-transporting ATPase, putative	1					1					0.823038	1.76913	0.146337	A2DY32;A2E3V9	A2DY32;A2E3V9	2;1	2;1	2;1
Adenylyl cyclase-associated protein	TVAG_407250	adenylyl cyclase-associated protein, putative				1					1		0.814794	1.75905	0.122881	A2F422	A2F422	2	2	2
Serine palmitoyl transferase subunit, putative	TVAG_076510	2-amino-3-ketobutyrate coenzyme A ligase, putative				1	1		1			In silico analysis listed this protein under sphingolipid synthesis (19)	0.814424	1.7586	0.12131	A2D9P8	A2D9P8	2	2	2
Actin-like protein 3, putative	TVAG_371880	actin, putative				1	1						0.806828	1.74936	0.126587	A2E0V9	A2E0V9	4	4	4
Uncharacterized protein	TVAG_247050	hypothetical protein	1					1					0.799387	1.74036	0.417993	A2DKP3	A2DKP3	1	1	1
Actinin, putative	TVAG_239310	bollus pemphigoid antigen, putative				1	1	1					0.799296	1.74025	0.222883	A2DGG1	A2DGG1	6	3	3
60S acidic ribosomal protein P0; 60S acidic ribosomal protein P0; 60S acidic ribosomal protein P0	TVAG_365810;TVAG_344700	60S acidic ribosomal protein P0, putative								1			0.798863	1.73973	0.218223	A2DHM5;A2FVM1;A2EES5	A2DHM5;A2FVM1;A2EES5	1;1;1	1;1;1	1;1;1
Ribosomal protein S15a; Ribosomal protein S15a, putative	TVAG_164700	30S ribosomal protein S8, putative								1			0.797751	1.73839	0.122881	A2DLW4;A2E211	A2DLW4;A2E211	6;5	6;5	6;5
Uncharacterized protein; Uncharacterized protein	TVAG_576970;TVAG_051440;TVAG_041150	conserved hypothetical protein				1					1		0.797671	1.73829	0.171959	A2GNU7;A2FWS7;A2H4U3	A2GNU7;A2FWS7	3;2;1	3;2;1	3;2;1
Uncharacterized protein; Uncharacterized protein	TVAG_099560	30S ribosomal protein S17, putative								1			0.787296	1.72584	0.176821	A2FXW4;A2DHU8	A2FXW4;A2DHU8	3;3	3;3	3;3
40S ribosomal protein S16, putative; 40S ribosomal protein S16, putative	TVAG_177920	ribosomal protein S9, putative								1			0.782562	1.72018	0.125111	A2DIE4;A2D919	A2DIE4;A2D919	3;3	3;3	3;3
Uncharacterized protein	TVAG_245580	conserved hypothetical protein	1					1				**cadherin domain containing protein**	0.778004	1.71476	0.192866	A2G7A4	A2G7A4	5	5	3
Thiol peroxidase, putative	TVAG_055200	peroxiredoxin, putative								1			0.762171	1.69604	0.1387	A2ETI8	A2ETI8	2	2	2
Cdc42 homolog, putative	TVAG_169060	GTPase_rho, putative								1			0.747553	1.67894	0.242431	A2EWS4	A2EWS4	1	1	1
Ribosomal protein S13p/S18e, putative; Ribosomal protein S13p/S18e, putative	TVAG_043810	30S/40S ribosomal protein, putative								1			0.742635	1.67323	0.145191	A2E0E1;A2DTR8	A2E0E1;A2DTR8	2;2	2;2	2;2
Alpha-actinin, putative	TVAG_190450	kakapo, putative				1	1	1					0.732768	1.66183	0.170927	A2DKH3	A2DKH3	9	9	6
Transketolase family protein	TVAG_212020	transketolase, putative	1					1					0.732159	1.66112	0.202401	A2EIF8	A2EIF8	2	2	2
Tryparedoxin peroxidase, putative	TVAG_095250	alkyl hydroperoside reductase, subunit C, putative								1			0.709695	1.63546	0.218223	A2G9K3	A2G9K3	4	2	2
Proteasome subunit beta type	TVAG_127250	Family T1, proteasome beta subunit, threonine peptidase				1					1		0.707584	1.63307	0.338461	A2E7Z2	A2E7Z2	2	2	2
Uncharacterized protein	TVAG_144390	conserved hypothetical protein			1								0.690299	1.61362	0.285461	A2FHD2	A2FHD2	4	4	4
Ribosomal protein L6, putative; Ribosomal protein L6, putative	TVAG_318710	50S ribosomal protein L6p, putative								1			0.686212	1.60905	0.318372	A2DDT1;A2GN76	A2DDT1;A2GN76	3;2	3;2	3;2
Ribosomal protein, putative; Ribosomal protein, putative; Ribosomal protein, putative	TVAG_476810;TVAG_164550	60S ribosomal protein L4, putative								1			0.685117	1.60783	0.194701	A2E4D0;A2E1Z6;A2DAA4	A2E4D0;A2E1Z6;A2DAA4	8;8;6	8;8;6	8;8;6
Ubiquitin-conjugating enzyme family protein	TVAG_406710	ubiquitin-conjugating enzyme E2 L, putative								1			0.684486	1.60713	0.345141	A2EXE5	A2EXE5	1	1	1
Uncharacterized protein	TVAG_213210	conserved hypothetical protein	1					1					0.6831	1.60559	0.283653	A2EEU6	A2EEU6	3	3	3
Uncharacterized protein	TVAG_105990	eukaryotic translation initiation factor 3 subunit, putative								1			0.656389	1.57613	0.283694	A2G273	A2G273	1	1	1
Uncharacterized protein	TVAG_393400	conserved hypothetical protein			1			1					0.648423	1.56745	0.355588	A2DYD6	A2DYD6	1	1	1
Laminin A family protein	TVAG_496040	conserved hypothetical protein	1										0.646487	1.56535	0.360102	A2DVP3	A2DVP3	2	2	2
Ribosomal protein S3Ae, putative; Ribosomal protein S3Ae, putative; Ribosomal protein S3Ae, putative	TVAG_414510;TVAG_348090;TVAG_142060;TVAG_047460	40S ribosomal protein S3a, putative								1			0.644403	1.56309	0.254611	A2FWR9;A2FDS0;A2DSV0;A2G9Z8	A2FWR9;A2FDS0;A2DSV0	5;5;5;1	5;5;5;1	5;5;5;1
Uncharacterized protein	TVAG_295640	conserved hypothetical protein	1										0.644314	1.563	0.26025	A2F231	A2F231	1	1	1
Surface antigen BspA-like	TVAG_240680	leucine-rich repeat protein, BspA family			1			1	1				0.644191	1.56286	0.239122	A2EJB5	A2EJB5	2	2	2
Clan CA, family C1, cathepsin L, S or H-like cysteine peptidase	TVAG_242850	Clan CA, family C1, cathepsin L, S or H-like cysteine peptidase				1					1		0.637476	1.55561	0.405998	A2F844	A2F844	1	1	1
Hydrogenosomal oxygen reductase	TVAG_036010	A-type flavoprotein								1			0.618066	1.53482	0.318372	Q6XKE2	Q6XKE2	11	11	11
Chaperonin subunit eta CCTeta, putative; Chaperonin subunit eta CCTeta, putative	TVAG_182370;TVAG_398480	chaperonin containing t-complex protein 1, gamma subunit, tcpg, putative								1			0.602709	1.51857	0.254594	A2FSV6;A2D8X5	A2FSV6;A2D8X5	3;3	3;3	3;3
Uncharacterized protein	TVAG_177320	conserved hypothetical protein	1					1					0.597918	1.51353	0.283653	A2FMM4	A2FMM4	2	2	2
Ribosomal protein L15; Ribosomal protein L15	TVAG_159780	50S ribosomal protein L15e, putative								1			0.584205	1.49921	0.333799	A2ECR7;A2DUS0	A2ECR7;A2DUS0	6;4	6;4	6;4
Phosphoglucomutase/phosphomannomutase, alpha/beta/alpha domain I family protein; Phosphoglucomutase/phosphomannomutase, alpha/beta/alpha domain I family protein	TVAG_300510;TVAG_054830	phosphoglucomutase, putative				1	1		1			In silico analysis listed this protein under "GDP-Man synthesis" (19)	0.578373	1.49316	0.335656	A2EP31;A2FHW2	A2EP31;A2FHW2	12;11	12;11	4;3
Preprotein translocase, SecY subunit, putative; Preprotein translocase, SecY subunit, putative; Preprotein translocase, SecY subunit, putative; Preprotein translocase, SecY subunit, putative; Preprotein translocase, SecY subunit, putative	TVAG_193510;TVAG_486840;TVAG_092170;TVAG_391850;TVAG_416880	preprotein translocase secY subunit, putative	1					1					0.576326	1.49105	0.317347	A2FWH4;A2ESE6;A2DZB2;A2DH65;A2DFU8	A2FWH4;A2ESE6;A2DZB2;A2DH65;A2DFU8	1;1;1;1;1	1;1;1;1;1	1;1;1;1;1
Dynamin central region family protein	TVAG_062360	dynamin, putative				1	1						0.570931	1.48548	0.372543	A2DLJ8	A2DLJ8	1	1	1
60S ribosomal protein L18, putative; 60S ribosomal protein L18, putative; 60S ribosomal protein L18, putative; 60S ribosomal protein L18, putative; 60S ribosomal protein L18, putative	TVAG_243990;TVAG_426320;TVAG_482430;TVAG_401590	60S ribosomal protein L18, putative								1			0.560828	1.47512	0.319166	A2G2I2;A2EGC6;A2EBQ2;A2DYP9;A2D7Q5	A2G2I2;A2EGC6;A2EBQ2;A2DYP9;A2D7Q5	3;3;3;3;3	3;3;3;3;3	3;3;3;3;3
Chaperonin subunit zeta CCTzeta	TVAG_303600	chaperonin containing t-complex protein 1, zeta subuit, tcpz, putative								1			0.554065	1.46822	0.338276	A2DR42	A2DR42	1	1	1
Peptidyl-prolyl cis-trans isomerase	TVAG_137880	peptidyl-prolyl cis-trans isomerase A, ppia, putative				1					1		0.553034	1.46717	0.318372	A2EC21	A2EC21	2	2	2
Alcohol dehydrogenase 1, putative	TVAG_344880;TVAG_228780	alcohol dehydrogenase, putative								1			0.546754	1.4608	0.358269	A2DJ40;A2F0T6	A2DJ40	4;1	4;1	4;1
Family T1, proteasome beta subunit, threonine peptidase; Family T1, proteasome beta subunit, threonine peptidase	TVAG_403280;TVAG_408570	Family T1, proteasome beta subunit, threonine peptidase				1					1		0.545178	1.4592	0.317347	A2GAM9;A2F8W4	A2GAM9;A2F8W4	1;1	1;1	1;1
Spermatogenesis associated factor, putative	TVAG_318870	spermatogenesis associated factor, putative				1					1		0.544364	1.45838	0.269875	A2EP65	A2EP65	1	1	1
Ribosomal protein L35Ae, putative; Ribosomal protein L35Ae, putative; Uncharacterized protein; Ribosomal protein L35Ae, putative	TVAG_067370;TVAG_192480;TVAG_114810;TVAG_185880	60S ribosomal protein L35a, putative								1			0.531945	1.44588	0.348765	A2FGK4;A2DSF3;A2DGW2;A2D8N1	A2FGK4;A2DSF3;A2DGW2;A2D8N1	1;1;1;1	1;1;1;1	1;1;1;1
Uncharacterized protein	TVAG_006020	vacuolar ATP synthase subunit ac38, putative				1	1						0.523114	1.43705	0.358087	A2E709	A2E709	3	3	3
Adhesin protein AP33-1; Uncharacterized protein	TVAG_165340;TVAG_318670	succinate thiokinase a subunit				1			1		1		0.519325	1.43328	0.314427	O15568;A2DUL5	O15568;A2DUL5	11;11	3;3	3;3
Hydrogenosomal membrane protein 31	TVAG_237680	ADP, ATP carrier protein, putative				1	1						0.517934	1.4319	0.294163	Q9NI37	Q9NI37	6	6	6
Uncharacterized protein	TVAG_038420	conserved hypothetical protein				1					1		0.509977	1.42403	0.459951	A2DXZ9	A2DXZ9	1	1	1
TB2/DP1, HVA22 family protein	TVAG_232140	receptor expression-enhancing protein, putative	1										0.506875	1.42097	0.367101	A2G2R8	A2G2R8	1	1	1
Uncharacterized protein	TVAG_196620	conserved hypothetical protein				1					1		0.50029	1.4145	0.383722	A2FCY2	A2FCY2	3	3	3
Coronin	TVAG_021420	coronin, putative				1	1						0.493316	1.40768	0.31168	A2DHC3	A2DHC3	2	2	2
Uncharacterized protein	TVAG_136170	paramyosin, putative				1	1						0.493254	1.40762	0.433301	A2DJ99	A2DJ99	3	3	3
Clan CA, family C1, cathepsin L-like cysteine peptidase; Clan CA, family C1, cathepsin L-like cysteine peptidase	TVAG_467970;TVAG_355480	Clan CA, family C1, cathepsin L-like cysteine peptidase				1					1		0.492228	1.40662	0.358087	A2E0N7;A2FD35	A2E0N7;A2FD35	3;2	3;2	3;2
Proteasome, putative	TVAG_074870	26S protease regulatory subunit 6A, putative				1					1		0.489629	1.40408	0.66177	A2E404	A2E404	1	1	1
Adenosylhomocysteinase; Adenosylhomocysteinase	TVAG_210320;TVAG_405240	adenosylhomocysteinase, putative				1					1		0.487265	1.40178	0.314427	A2E342;A2DVT9	A2E342;A2DVT9	5;5	5;5	5;5
40S ribosomal protein SA; 40S ribosomal protein SA; 40S ribosomal protein SA; 40S ribosomal protein SA	TVAG_498960;TVAG_480600;TVAG_306190	ribosomal protein S2, eukaryotic and archaeal form, putative								1			0.487219	1.40174	0.331906	A2FCK1;A2FLG0;A2EFE7;A2DNB0	A2FCK1;A2FLG0;A2EFE7;A2DNB0	3;3;3;3	3;3;3;3	3;3;3;3
Uncharacterized protein	TVAG_149320	conserved hypothetical protein	1					1					0.486973	1.4015	0.358578	A2ELJ9	A2ELJ9	2	2	2
Clan CA, family C1, cathepsin L-like cysteine peptidase	TVAG_485880	Clan CA, family C1, cathepsin L-like cysteine peptidase				1					1		0.486692	1.40123	0.54382	A2EED5	A2EED5	1	1	1
Chaperonin subunit alpha1 CCTalpha, putative; Chaperonin subunit alpha1 CCTalpha, putative	TVAG_350510;TVAG_364270	chaperonin containing t-complex protein 1, eta subunit, tcph, putative				1					1		0.485394	1.39997	0.450677	A2ESJ6;A2E9D9	A2ESJ6;A2E9D9	1;1	1;1	1;1
Uncharacterized protein	TVAG_335510	conserved hypothetical protein	1										0.482489	1.39715	0.318372	A2FC78	A2FC78	11	2	2
Uncharacterized protein	TVAG_564320;TVAG_393390	conserved hypothetical protein	1					1				TVAG_393360 = Cadherin-like protein, involved in Tv adherence (29)	0.475807	1.3907	0.415509	A2DYD5;A2H3M2	A2DYD5	10;1	10;1	10;1
Uncharacterized protein	TVAG_177910	hypothetical protein	1										0.46975	1.38487	0.36119	A2DIE3	A2DIE3	1	1	1
Ribosomal protein L36e, putative; Ribosomal protein L36e, putative; Ribosomal protein L36e, putative; Ribosomal protein L36e, putative	TVAG_433250;TVAG_357930;TVAG_042520	60S ribosomal protein L36e, putative								1			0.46165	1.37712	0.609996	A2EXW7;A2GHK3;A2F3E0;A2DIW6	A2EXW7;A2GHK3;A2F3E0;A2DIW6	3;3;3;3	3;3;3;3	3;3;3;3
Cytosolic heat shock protein 70, putative; Cytoplasmic heat shock protein 70, putative; Cytosolic heat shock protein 70, putative; Cytosolic heat shock protein 70, putative; Cytosolic heat shock protein 70, putative; Cytoplasmic heat shock protein 70, put	TVAG_206270;TVAG_161100;TVAG_163000;TVAG_171670;TVAG_184320;TVAG_044510;TVAG_137250;TVAG_300470;TVAG_397610;TVAG_151220	heat shock protein, putative								1			0.45846	1.37407	0.417993	A2FNS7;A2EP28;A2E9W8;A2E1L2;A2DFX7;A2EY23;A2E4W5;A2EQB9;A2GK92;A2EW92	A2FNS7;A2EP28;A2E9W8;A2E1L2;A2DFX7;A2EY23;A2E4W5;A2EQB9;A2GK92;A2EW92	13;13;13;13;13;13;12;9;8;7	13;13;13;13;13;13;12;9;8;7	13;13;13;13;13;13;12;9;8;7
Uncharacterized protein	TVAG_465850	Rho-associated protein kinase, putative				1					1		0.456196	1.37192	0.358578	A2EX66	A2EX66	1	1	1
Chaperonin, putative	TVAG_147070	chaperonin containing t-complex protein 1, delta subunit, tcpd, putative								1			0.451405	1.36737	0.634767	A2DL09	A2DL09	1	1	1
Methionine gamma-lyase	TVAG_147790;TVAG_041600	cysteine/methionine metabolism pyridoxal-5-phosphate enzymes, putative								1			0.45073	1.36673	0.371993	O15565;A2FEV4	O15565	5;1	5;1	5;1
Surface antigen BspA-like	TVAG_268070	leucine-rich repeat protein, BspA family	1					1	1				0.441798	1.3583	0.358552	A2DLF6	A2DLF6	3	3	3
Seryl-tRNA synthetase family protein; Seryl-tRNA synthetase family protein	TVAG_305400;TVAG_101870	seryl-tRNA synthetase, putative								1			0.426235	1.34372	0.484239	A2ERB4;A2FSM1	A2ERB4;A2FSM1	2;1	2;1	2;1
Family T1, proteasome alpha subunit, threonine peptidase	TVAG_206040	Family T1, proteasome alpha subunit, threonine peptidase				1					1		0.425285	1.34284	0.396376	A2E1I9	A2E1I9	3	3	3
Elongation factor 1-alpha; Elongation factor 1 alpha, putative	TVAG_354110;TVAG_354100;TVAG_013330;TVAG_013320	eukaryotic peptide chain release factor GTP-binding subunit, putative								1			0.416281	1.33448	0.415509	A2DSF6;A2FH31;A2DD89;A2DD88;A2FH30	A2DSF6;A2FH31	16;12;7;5;4	16;12;7;5;4	16;12;7;5;4
Ribosomal protein L10a; Ribosomal protein L10a	TVAG_276180;TVAG_107720	60S ribosomal protein L10a, putative								1			0.41211	1.33063	0.425879	O96517;A2DCH7;A2ECP9	O96517;A2DCH7	6;6;1	6;6;1	6;6;1
T-complex protein 1 subunit delta; T-complex protein 1 subunit delta	TVAG_137820;TVAG_066690	chaperonin containing t-complex protein 1, eta subunit, tcph, putative				1					1		0.404195	1.32335	0.515675	Q9GU08;A2DS85	Q9GU08;A2DS85	3;3	3;3	3;3
Hydrogenosomal NADH dehydrogenase 24 kDa subunit	TVAG_296220	NADH dehydrogenase 24 kDa subunit, putative								1			0.394988	1.31493	0.405998	Q5S7S9	Q5S7S9	3	3	3
Uncharacterized protein	TVAG_164890	acetyl-CoA hydrolase, putative								1			0.390988	1.31129	0.414003	A2FS74	A2FS74	11	1	0
Probable beta-eliminating lyase	TVAG_054490	tryptophanase, putative				1					1		0.389958	1.31036	0.425879	A2EYC4	A2EYC4	3	3	3
Uncharacterized protein	TVAG_016880;TVAG_276410	translation factor, putative								1			0.36195	1.28516	0.464691	A2ECS2;A2ER26	A2ECS2	17;8	17;8	17;8
Ras-like GTP-binding protein RYL1, putative	TVAG_351500	Rab7, putative				1					1		0.361477	1.28474	0.454503	Q4G2A2	Q4G2A2	1	1	1
Uncharacterized protein	TVAG_260750	conserved hypothetical protein				1		1			1		0.360913	1.28424	0.464691	A2EXJ8	A2EXJ8	4	4	4
Uncharacterized protein	TVAG_247370	conserved hypothetical protein	1					1					0.356725	1.28052	0.464691	A2DKS5	A2DKS5	13	13	0
Alcohol dehydrogensae, putative	TVAG_422780	alcohol dehydrogenase, putative								1			0.334286	1.26075	0.562635	A2FKG4	A2FKG4	3	3	3
Uncharacterized protein	TVAG_003850	conserved hypothetical protein				1					1		0.326364	1.25385	0.76005	A2E599	A2E599	1	1	1
Cation-transporting ATPase	TVAG_173640	cation-transporting ATPase, putative	1										0.310267	1.23994	0.721884	A2EVI7	A2EVI7	1	1	1
EF hand family protein	TVAG_118780	calmodulin, putative				1					1		0.298091	1.22952	0.624077	A2EAY1	A2EAY1	6	6	6
Uncharacterized protein	TVAG_047990	glutaminyl-tRNA synthetase, putative								1			0.295134	1.227	0.669006	A2EZH8	A2EZH8	4	4	4
Uncharacterized protein	TVAG_441490	conserved hypothetical protein	1										0.288649	1.2215	0.634767	A2FL74	A2FL74	1	1	1
Phosphofructokinase family protein	TVAG_496160	phosphofructokinase, putative				1	1		1			In silico analysis listed this protein under "UDP-Glu nucleotide sugar synthesis" (19)	0.280608	1.21471	0.805885	A2FR66	A2FR66	1	1	1
Small GTP-binding protein, putative; Small GTP-binding protein, putative	TVAG_408160;TVAG_190510	GTP binding protein, putative				1	1						0.268975	1.20495	0.692534	A2FX13;A2DKH9	A2FX13;A2DKH9	4;2	4;2	4;2
DnaK protein	TVAG_164900	heat shock protein 70 (HSP70)-4, putative								1			0.265548	1.20209	0.625074	A2FS75	A2FS75	3	3	3
Vacuolar protein sorting-associated protein 35 containing protein	TVAG_216890	vacuolar sorting protein, putative				1					1		0.263288	1.20021	0.617665	A2FE95	A2FE95	2	2	2
Uncharacterized protein	TVAG_190360	conserved hypothetical protein	1										0.262288	1.19938	0.684741	A2DKG4	A2DKG4	1	1	1
Mitochondrial carrier protein	TVAG_051820	tricarboxylste transport protein, putative								1			0.251876	1.19075	0.669006	A2FII9	A2FII9	10	10	10
Glycosyl transferase, group 1 family protein	TVAG_061110	beta 1,4 mannosyltransferase, putative	1				1		1			In silico analysis listed this protein under "glycosyl transferase for LPG" (19)	0.247869	1.18745	0.739433	A2G6B1	A2G6B1	2	2	2
Clathrin adaptor complex small chain family protein; Clathrin adaptor complex small chain family protein	TVAG_166420;TVAG_199010	clathrin coat assembly protein ap19, putative				1	1						0.245634	1.18561	0.706808	A2DE49;A2DDT6	A2DE49;A2DDT6	1;1	1;1	1;1
64kDa iron hydrogenase, putative	TVAG_037570	NADH-ubiquinone oxidoreductase, putative								1			0.244374	1.18458	0.669006	A2FCW4	A2FCW4	4	4	4
Clan SC, family S33, methylesterase-like serine peptidase	TVAG_008710	Clan SC, family S33, methylesterase-like serine peptidase			1								0.230654	1.17337	0.712347	A2F7U4	A2F7U4	1	1	1
Uncharacterized protein	TVAG_405170	twinfilin, putative				1	1						0.226103	1.16967	0.734293	A2E335	A2E335	1	1	1
Uncharacterized protein	TVAG_210380	heterogeneous nuclear ribonucleoprotein A1, putative								1			0.22262	1.16685	0.669006	A2DVU5	A2DVU5	4	4	4
Small GTP-binding protein, putative	TVAG_159730	Rab78, putative		1									0.221669	1.16608	0.734293	Q4G2D2	Q4G2D2	4	4	4
Mitochondrial-type HSP70, putative	TVAG_340390	heat shock protein 70 (HSP70)-4, putative								1			0.220494	1.16513	0.806391	A2EKF3	A2EKF3	7	2	2
Uncharacterized protein	TVAG_340510	aspartate--ammonia ligase, putative				1					1		0.21684	1.16219	0.783458	A2EKG5	A2EKG5	1	1	1
Uncharacterized protein	TVAG_197710	conserved hypothetical protein	1										0.205337	1.15296	0.706808	A2EJI8	A2EJI8	4	4	4
N-acetylneuraminate lyase, putative	TVAG_044970	dihydrodipicolinate synthase, putative		1									0.201531	1.14992	0.734293	A2E8E5	A2E8E5	1	1	1
Glycosyl transferase, group 1 family protein	TVAG_258220	glycosyltransferase, putative				1					1		0.200469	1.14907	0.734293	A2E926	A2E926	1	1	1
Uncharacterized protein	TVAG_267590	conserved hypothetical protein				1					1		0.195746	1.14532	0.806391	A2DLA9	A2DLA9	1	1	1
Pyruvate kinase	TVAG_373720	pyruvate kinase, putative								1			0.191617	1.14204	0.806391	A2FQR3	A2FQR3	1	1	1
Calcium-transporting ATPase	TVAG_388330	cation-transporting ATPase, putative	1					1					0.18999	1.14076	0.806391	A2DYG8	A2DYG8	6	6	6
Laminin A family protein	TVAG_123110	conserved hypothetical protein	1										0.187786	1.13901	0.748869	A2FH82	A2FH82	1	1	1
Glucose-6-phosphate isomerase	TVAG_061930	glucose-6-phosphate isomerase, putative	1										0.179919	1.13282	0.806391	A2E7V8	A2E7V8	1	1	1
Fimbrin, putative; Fimbrin, putative	TVAG_116370;TVAG_351310	plastin, putative				1	1	1	1			In silico analysis listed this protein under "F-actin bundling/cross-linking/severing" (19)	0.174113	1.12827	0.806391	A2DZL5;A2G3Z1	A2DZL5;A2G3Z1	2;1	2;1	2;1
Uncharacterized protein	TVAG_035180	arp2/3 complex subunit, putative				1	1						0.164562	1.12083	0.831372	A2DAJ2	A2DAJ2	2	2	2
Succinyl-CoA ligase subunit beta	TVAG_144730	succinate thiokinase, beta subunit				1		1			1	Listed as adhesin protein AP51-2, putative (26)	0.156936	1.11492	0.804327	A2FVK7	A2FVK7	28	28	10
60S ribosomal protein L18a; 60S ribosomal protein L18a; 60S ribosomal protein L18a; Ribosomal protein L18ae, putative	TVAG_416010;TVAG_061890;TVAG_263760;TVAG_347250	60S ribosomal protein L18a, putative								1			0.156066	1.11424	0.806391	A2FXZ8;A2FSH1;A2EP03;A2E7V4	A2FXZ8;A2FSH1;A2EP03;A2E7V4	2;2;2;2	2;2;2;2	2;2;2;2
Uncharacterized protein	TVAG_045340	polyadenylate-binding protein, putative								1			0.152229	1.11128	0.825021	A2FHH0	A2FHH0	6	6	6
Uncharacterized protein	TVAG_420260	ATP synthase beta subunit, putative				1	1						0.145464	1.10609	0.806391	A2ED49	A2ED49	4	4	4
Aminotransferase, class V family protein; Aminotransferase, class V family protein; Aminotransferase, class V family protein	TVAG_224040;TVAG_183300;TVAG_099570	phosphoserine aminotransferase, putative				1					1		0.144219	1.10513	0.831372	A2D968;A2FXW5;A2DW27	A2D968;A2FXW5;A2DW27	5;4;4	5;4;4	5;4;4
Uncharacterized protein	TVAG_063220	guanosine-diphosphatase, putative	1										0.137145	1.09973	0.833566	A2DLT4	A2DLT4	1	1	1
Ribosomal protein, putative; Ribosomal protein, putative; Ribosomal protein, putative; Ribosomal protein, putative	TVAG_291010;TVAG_232820;TVAG_074610;TVAG_437020	60S ribosomal protein L10, putative								1			0.133568	1.097	0.839198	A2FVZ6;A2F3X9;A2E3X8;A2DFF0	A2FVZ6;A2F3X9;A2E3X8;A2DFF0	4;4;4;4	4;4;4;4	4;4;4;4
Uncharacterized protein	TVAG_494470	conserved hypothetical protein				1					1		0.1314	1.09536	0.829241	A2DQ78	A2DQ78	1	1	1
Phosphofructokinase family protein	TVAG_462920	phosphofructokinase, putative								1			0.127957	1.09275	0.850966	A2DM03	A2DM03	4	4	3
Ras family protein	TVAG_286460	Rab1, putative				1	1						0.125146	1.09062	0.84513	Q3LS71	Q3LS71	1	1	1
Clan MH, family M20, peptidase T-like metallopeptidase	TVAG_090090	Clan MH, family M20, peptidase T-like metallopeptidase				1					1		0.121495	1.08786	0.831372	A2EZN6	A2EZN6	1	1	1
Myb-like DNA-binding domain containing protein	TVAG_202250	MYB37, putatuve				1					1		0.120768	1.08731	0.899346	A2DWP6	A2DWP6	1	1	1
Coronin; Coronin	TVAG_222320;TVAG_177180	WD-repeat protein, putative				1	1						0.118543	1.08564	0.84513	A2G3C8;A2G0N8	A2G3C8;A2G0N8	4;4	4;4	3;3
Dolichyl-diphosphooligosaccharide--protein glycosyltransferase 48 kDa subunit	TVAG_059250	dolichyl-diphosphooligosaccharide--protein glycosyltransferase, putative								1			0.103888	1.07467	0.861813	A2ERK0	A2ERK0	3	3	3
Cofilin/tropomyosin-type actin-binding protein	TVAG_192620	actin depolymerizing factor, putative				1	1	1	1			In silico analysis listed this protein under "G-actin binding/cytoskeleton" (19)	0.0990561	1.07107	0.874856	A2DGX6	A2DGX6	9	9	9
GTP-binding nuclear protein	TVAG_185080	ran, putative								1			0.0879711	1.06287	0.883301	A2D8F3	A2D8F3	3	3	3
DnaJ domain containing protein	TVAG_305730	chaperone protein DNAj, putative				1					1		0.0842846	1.06016	0.921368	A2DN65	A2DN65	1	1	1
Uncharacterized protein; Uncharacterized protein	TVAG_451080;TVAG_117060	paramyosin, long form, putative				1	1						0.0766294	1.05455	0.897605	A2E3P6;A2EYR1	A2E3P6;A2EYR1	2;1	2;1	2;1
Glycosyl transferase, group 1 family protein	TVAG_421560	alpha-1,3-mannosyltransferase, putative			1								0.0745446	1.05303	0.921828	A2FR43	A2FR43	1	1	1
RNA-binding protein, putative	TVAG_158990	heterogeneous nuclear ribonucleoprotein A/B, putative								1			0.072992	1.0519	0.925361	A2E6S8	A2E6S8	2	2	2
Profilin; Profilin	TVAG_319300;TVAG_208990	profilin				1	1		1			In silico analysis listed this protein under "G-actin binding/cytoskeleton" (19)	0.0702319	1.04989	0.937742	A2DVE1;A2FUN6	A2DVE1;A2FUN6	3;2	1;0	1;0
Succinyl-CoA ligase subunit beta	TVAG_183500	succinate thiokinase, beta subunit				1		1			1	Listed as adhesin protein AP51-3, putative (26)	0.0687667	1.04882	0.913103	A2D987	A2D987	23	5	5
Mitochondrial-type HSP70, putative	TVAG_237140	heat shock protein, putative								1			0.0643227	1.04559	0.927763	A2DCR4	A2DCR4	9	9	4
Uncharacterized protein	TVAG_182990	hypothetical protein				1					1		0.0600515	1.0425	0.927763	A2D937	A2D937	1	1	1
Ribosomal protein L7Ae, putative; Ribosomal protein L7Ae, putative; Ribosomal protein L7Ae, putative	TVAG_009840;TVAG_274830;TVAG_199270	60S ribosomal protein L7a, putative								1			0.0565187	1.03995	0.927763	A2ET60;A2EB73;A2DDW2	A2ET60;A2EB73;A2DDW2	3;3;3	3;3;3	3;3;3
Uncharacterized protein	TVAG_440200	conserved hypothetical protein				1		1					0.0377083	1.02648	0.937824	A2FDM3	A2FDM3	7	7	7
Succinyl-CoA ligase subunit beta	TVAG_259190	succinate thiokinase, beta subunit								1			0.0236746	1.01655	0.964898	A2EBX0	A2EBX0	23	12	12
Ribosomal protein L13e, putative; Ribosomal protein L13e, putative; Ribosomal protein L13e, putative	TVAG_423320;TVAG_112230;TVAG_438370	60S ribosomal protein L13, putative								1			0.012345	1.00859	0.98052	A2G4E1;A2DTH0;A2EYN3	A2G4E1;A2DTH0;A2EYN3	4;4;4	4;4;4	3;3;3
60S ribosomal protein L30, putative; 60S ribosomal protein L30, putative; 60S ribosomal protein L30, putative	TVAG_072050	60s ribosomal protein L30, putative								1			0.00089278	1.00062	0.997884	A2E6Z9;A2DH05;A2D8A9	A2E6Z9;A2DH05;A2D8A9	3;3;2	3;3;2	3;3;2
Cofilin/tropomyosin-type actin-binding protein	TVAG_402260	coactosin, putative				1	1		1			In silico analysis listed this protein under "G-actin binding/cytoskeleton" (19)	-0.00511889	1.00355	0.993694	A2DHY3	A2DHY3	1	1	1
Uncharacterized protein; Uncharacterized protein; Uncharacterized protein; Uncharacterized protein	TVAG_388910;TVAG_125550;TVAG_071700	60S ribosomal protein L3, putative								1			-0.0106958	1.00744	0.98052	A2F9N0;A2DYM3;A2DD62;A2D873	A2F9N0;A2DYM3;A2DD62;A2D873	5;5;5;5	5;5;5;5	5;5;5;5
Rubrerythrin, putative; Rubrerythrin, putative	TVAG_275660;TVAG_064490	rubreythrin, putative								1			-0.0352494	1.02473	0.946753	A2EHC4;A2EYD9	A2EHC4;A2EYD9	4;2	4;2	4;2
Ribosomal protein L5; Ribosomal protein L5; Ribosomal protein L5	TVAG_113720;TVAG_466650	ribosomal protein L5, putative								1			-0.0356378	1.02501	0.939478	A2FL91;A2DPX6;A2DNM5	A2FL91;A2DPX6;A2DNM5	2;2;2	2;2;2	2;2;2
Calcium-transporting ATPase; Calcium-transporting ATPase	TVAG_178030;TVAG_277590	plasma membrane calcium-transportingATPase, putative	1					1					-0.0365356	1.02565	0.946753	A2FF20;A2DIF5	A2FF20;A2DIF5	4;2	4;2	4;2
Pyruvate:ferredoxin oxidoreductase A	TVAG_340850;TVAG_198110	pyruvate-flavodoxin oxioreductase, putative								1			-0.0386713	1.02717	0.940738	Q27088;A2DTP4	Q27088	39;1	12;1	12;1
RAS-related protein racG, putative	TVAG_220790	RAC, putative				1					1		-0.0444452	1.03129	0.939431	A2FQU7	A2FQU7	1	1	1
Adhesin protein AP33-2	TVAG_047890	succinate thiokinase a subunit				1			1		1		-0.0467475	1.03293	0.932899	Q65ZG5	Q65ZG5	11	11	3
Transaldolase	TVAG_272910	transaldolase total2, putative				1					1		-0.0467953	1.03297	0.937824	A2F0H0	A2F0H0	1	1	1
Glyceraldehyde-3-phosphate dehydrogenase	TVAG_475220	glyceraldehyde 3-phosphate dehyrogenase, putative								1			-0.0515989	1.03641	0.93547	A2EM29	A2EM29	14	1	1
V-type proton ATPase subunit a; V-type proton ATPase subunit a	TVAG_498660;TVAG_226900	vacuolar protein ATPase, putative	1										-0.0573183	1.04053	0.927763	A2E854;A2FCD4	A2E854;A2FCD4	2;1	2;1	2;1
Ras-related protein Rab11C, putative	TVAG_169740;TVAG_134510	RAB 19, 41 and, putative				1					1		-0.0582718	1.04122	0.931824	Q4G2C9;Q4FIE4	Q4G2C9	4;1	4;1	4;1
Pyridine nucleotide-disulphide oxidoreductase family protein	TVAG_049830	disulfide oxidoreductase, putative								1			-0.0634189	1.04494	0.922159	A2EVX8	A2EVX8	10	10	10
Kinetoplast-associated protein, putative	TVAG_492770	M protein, serotype 6 precursor, putative				1					1		-0.0667217	1.04733	0.923422	A2F8J3	A2F8J3	1	1	1
14-3-3 protein	TVAG_462940	14-3-3 protein sigma, gamma, zeta, beta/alpha, putative				1					1		-0.0688622	1.04889	0.913103	Q4KXQ3	Q4KXQ3	2	2	2
Enolase family protein	TVAG_263740	enolase, putative				1					1		-0.0737892	1.05248	0.937742	A2EP01	A2EP01	3	2	2
Uncharacterized protein	TVAG_137310	conserved hypothetical protein				1					1		-0.0760549	1.05413	0.913103	A2FNT3	A2FNT3	1	1	1
GTP-binding protein YPTM2, putative	TVAG_383350	Rab-2,4				1					1		-0.0763975	1.05438	0.919658	Q4G290	Q4G290	2	2	1
Uncharacterized protein	TVAG_267320	Nicastrin precursor, putative	1					1					-0.081925	1.05843	0.910699	A2F570	A2F570	1	1	1
Ribosomal protein L27e, putative; Ribosomal protein L27e, putative; Ribosomal protein L27e, putative	TVAG_380870;TVAG_189070	60S ribosomal protein L27e, putative								1			-0.0898854	1.06429	0.910699	A2F327;A2DNC1;A2FUH4	A2F327;A2DNC1;A2FUH4	5;5;4	5;5;4	5;5;4
2-dehydropantoate 2-reductase	TVAG_538040	conserved hypothetical protein				1					1		-0.0938682	1.06723	0.93547	A2H0N5	A2H0N5	1	1	1
Ribosomal protein L30p/L7e, putative; 60S ribosomal protein L7-2, putative	TVAG_159370	60S ribosomal protein L7, putative								1			-0.0963608	1.06907	0.874856	A2F592;A2EMI2	A2F592;A2EMI2	3;3	3;3	3;3
QXW lectin repeat family protein	TVAG_366360	conserved hypothetical protein				1					1		-0.0998695	1.07168	0.895956	A2DHT0	A2DHT0	5	5	5
Profilin	TVAG_159160	profilin				1	1		1			In silico analysis listed this protein under "G-actin binding/cytoskeleton" (19)	-0.105465	1.07584	0.861575	A2GCC3	A2GCC3	5	1	0
EF hand family protein	TVAG_473170	calcium binding protein, putative				1					1		-0.122644	1.08873	0.850966	A2ERW3	A2ERW3	1	1	1
Uncharacterized protein	TVAG_395550	acetyl-CoA hydrolase, putative								1			-0.12805	1.09282	0.831372	A2F1E4	A2F1E4	11	11	0
GP63-like	TVAG_293080	Clan MA, family M8, leishmanolysin-like protein	1					1	1			In silico analysis listed this protein under "GP63-like" (19)	-0.136343	1.09912	0.825021	A2EWZ8	A2EWZ8	3	3	3
GDP dissociation inhibitor family protein	TVAG_126970	RAB GDP-dissociation inhibitor, putative				1					1		-0.137295	1.09984	0.825021	A2G9W5	A2G9W5	3	3	3
Phosphoglycerate kinase; Phosphoglycerate kinase	TVAG_268050;TVAG_383940	phosphoglycerate kinase, putative								1			-0.139263	1.10134	0.84513	A2F093;A2DLF4	A2F093;A2DLF4	4;4	4;4	4;4
Hydrogenosomal membrane protein Hmp35; Hydrogenosomal membrane protein Hmp35	TVAG_104250;TVAG_590550	conserved hypothetical protein				1							-0.151873	1.11101	0.819695	A2FTN9;A2HNP3	A2FTN9;A2HNP3	14;13	14;13	14;13
Alpha-soluble NSF attachment protein, putative	TVAG_176230	soluble nsf attachment protein, putative				1					1		-0.160713	1.11784	0.800538	A2G7B4	A2G7B4	2	2	2
Uncharacterized protein	TVAG_117320	conserved hypothetical protein	1										-0.169384	1.12458	0.851356	A2E3S2	A2E3S2	1	1	1
Clan MH, family M20, peptidase T-like metallopeptidase; Clan MH, family M20, peptidase T-like metallopeptidase	TVAG_370490;TVAG_224980	Clan MH, family M20, peptidase T-like metallopeptidase				1					1		-0.172417	1.12694	0.765625	A2FMK8;A2FJP6	A2FMK8;A2FJP6	1;1	1;1	1;1
Uncharacterized protein	TVAG_133890	carboxypeptidase regulatory region-containing protein, putative	1										-0.172771	1.12722	0.789874	A2FDX1	A2FDX1	2	2	2
Uncharacterized protein	TVAG_318930	conserved hypothetical protein			1								-0.176411	1.13007	0.829241	A2EP71	A2EP71	1	1	1
Small GTP-binding protein, putative	TVAG_222450	Rabx18 protein, putative								1			-0.179285	1.13232	0.829643	A2F5C1	A2F5C1	2	2	2
Glyceraldehyde-3-phosphate dehydrogenase; Glyceraldehyde-3-phosphate dehydrogenase; Glyceraldehyde-3-phosphate dehydrogenase	TVAG_347410;TVAG_476100;TVAG_193800;TVAG_412780;TVAG_193790	glyceraldehyde 3-phosphate dehyrogenase, putative								1			-0.188075	1.13924	0.759005	A2DHT2;A2GA05;A2FNQ3;A2EVM9;A2EVN0;A2DA33	A2DHT2;A2GA05;A2FNQ3	14;12;12;4;4;3	14;12;12;4;4;3	1;0;0;0;0;0
60S ribosomal protein L11, putative; 60S ribosomal protein L11, putative	TVAG_271230	60S ribosomal protein L11, putative								1			-0.193255	1.14334	0.754533	A2E7L8;A2EA92	A2E7L8;A2EA92	2;2	2;2	2;2
Uncharacterized protein (Fragment); Uncharacterized protein (Fragment); Uncharacterized protein (Fragment); Uncharacterized protein; Uncharacterized protein; Uncharacterized protein; Uncharacterized protein; Uncharacterized protein; Uncharacterized protei	TVAG_512900;TVAG_292280;TVAG_566740;TVAG_TEG_DS113559_2_7;TVAG_420600;TVAG_540220;TVAG_603990;TVAG_555180;TVAG_507720;TVAG_501580;TVAG_179540;TVAG_417530;TVAG_111050;TVAG_499980;TVAG_209920;TVAG_220500;TVAG_032820;TVAG_147620;TVAG_TEG_DS113365_1_19;TVAG_574830;TVAG_187250;TVAG_053230;TVAG_TEG_DS113888_1_6;TVAG_385130;TVAG_233830;TVAG_TEG_DS114059_1_10;TVAG_533370;TVAG_513780;TVAG_255070;TVAG_TEG_…	conserved hypothetical protein				1					1		-0.203484	1.15148	0.690374	A2H9A2;A2I0Z0;A2HXU3;A2G8E0;A2G145;A2FGD2;A2EDG6;A2E024;A2F5Y4;A2HAC5;A2HI91;A2DBG0;A2HTE4;A2GY83;A2HF42;A2H9Q8;A2H8Q8;A2F4U1;A2EFM2;A2EZ01;A2HIA7;A2F1X4;A2H8M4;A2GYN0;A2F182;A2EHJ9;A2FFD7;A2GWD2;A2GAG4;A2G7I0;A2GZJ3;A2H626;A2HG98;A2HYY5;A2HTS3;A2HRE8;A2H4C5;A2HM77;A2GRE7;A2HQM0;A2GE97;A2FKY7;A2E646;A2HRA3;A2HQZ3;A2GEV8;A2GPT8;A2GP03;A2FY28;A2DHC9;A2GK71;A2GX87;A2G8W1;A2EDR5;A2HW62;A2GXB0;A2HMQ2;…	A2H9A2;A2I0Z0;A2HXU3;A2G8E0;A2G145;A2FGD2;A2EDG6;A2E024;A2F5Y4;A2HAC5;A2HI91;A2DBG0;A2HTE4;A2GY83;A2HF42;A2H9Q8;A2H8Q8;A2F4U1;A2EFM2;A2EZ01;A2HIA7;A2F1X4;A2H8M4;A2GYN0;A2F182;A2EHJ9;A2FFD7;A2GWD2;A2GAG4;A2G7I0;A2GZJ3;A2H626;A2HG98;A2HYY5;A2HTS3;A2HRE8;A2H4C5;A2HM77;A2GRE7;A2HQM0;A2GE97;A2FKY7;A2E646;A2HRA3;A2HQZ3;A2GEV8;A2GPT8;A2GP03;A2FY28;A2DHC9;A2GK71;A2GX87;A2G8W1;A2EDR5;A2HW62;A2GXB0;A2HMQ2;…	2;2;2;2;2;2;2;2;2;1;1;1;1;1;1;1;1;1;1;1;1;1;1;1;1;1;1;1;1;1;1;1;1;1;1;1;1;1;1;1;1;1;1;1;1;1;1;1;1;1;1;1;1;1;1;1;1;1;1;1;1;1;1;1;1;1;1;1;1;1;1;1;1;1;1;1;1;1;1;1;1;1;1;1;1;1;1;1;1;1;1;1;1;1;1;1;1;1;1;1;1;1;1;1;1;1;1;1;1;1;1;1;1;1;1;1;1;1;1;1;1;1;1;1;1;1;1;1;1;1;1;1;1;1;1;1;1;1;1;1;1;1;1;1;1;1;1;1;1;1;1;1;1;1;1;1;1;1;1;1;1;1;1;1;1;1;1;1;1;1;1;1;1;1;1;1;1;1;1;1;1;1;1;1;1;1;1;1;1;1;1;1;1;1;1;1;1;1;1;1…	2;2;2;2;2;2;2;2;2;1;1;1;1;1;1;1;1;1;1;1;1;1;1;1;1;1;1;1;1;1;1;1;1;1;1;1;1;1;1;1;1;1;1;1;1;1;1;1;1;1;1;1;1;1;1;1;1;1;1;1;1;1;1;1;1;1;1;1;1;1;1;1;1;1;1;1;1;1;1;1;1;1;1;1;1;1;1;1;1;1;1;1;1;1;1;1;1;1;1;1;1;1;1;1;1;1;1;1;1;1;1;1;1;1;1;1;1;1;1;1;1;1;1;1;1;1;1;1;1;1;1;1;1;1;1;1;1;1;1;1;1;1;1;1;1;1;1;1;1;1;1;1;1;1;1;1;1;1;1;1;1;1;1;1;1;1;1;1;1;1;1;1;1;1;1;1;1;1;1;1;1;1;1;1;1;1;1;1;1;1;1;1;1;1;1;1;1;1;1;1…	2;2;2;2;2;2;2;2;2;1;1;1;1;1;1;1;1;1;1;1;1;1;1;1;1;1;1;1;1;1;1;1;1;1;1;1;1;1;1;1;1;1;1;1;1;1;1;1;1;1;1;1;1;1;1;1;1;1;1;1;1;1;1;1;1;1;1;1;1;1;1;1;1;1;1;1;1;1;1;1;1;1;1;1;1;1;1;1;1;1;1;1;1;1;1;1;1;1;1;1;1;1;1;1;1;1;1;1;1;1;1;1;1;1;1;1;1;1;1;1;1;1;1;1;1;1;1;1;1;1;1;1;1;1;1;1;1;1;1;1;1;1;1;1;1;1;1;1;1;1;1;1;1;1;1;1;1;1;1;1;1;1;1;1;1;1;1;1;1;1;1;1;1;1;1;1;1;1;1;1;1;1;1;1;1;1;1;1;1;1;1;1;1;1;1;1;1;1;1;1…
Pyruvate:ferredoxin oxidoreductase BI	TVAG_230580	pyruvate-flavodoxin oxioreductase, putative								1			-0.23224	1.17466	0.726492	A2EDY6	A2EDY6	40	40	3
AMP-binding enzyme family protein	TVAG_212820	AMP dependent ligase/synthetase, putative								1			-0.237042	1.17857	0.737317	A2E2S2	A2E2S2	2	2	2
Alcohol dehydrogenase	TVAG_327470	alcohol dehydrogenase, putative								1			-0.243396	1.18378	0.679533	A2FRL9	A2FRL9	2	2	2
C2 domain containing protein	TVAG_398430	conserved hypothetical protein				1					1		-0.247412	1.18708	0.679565	A2FSV1	A2FSV1	2	2	2
Clan SC, family S28, unassigned serine peptidase	TVAG_121720	Clan SC, family S28, unassigned serine peptidase				1					1		-0.247993	1.18755	0.634767	A2E983	A2E983	1	1	1
Hydrogenase chain, putative	TVAG_133030	NADH-ubiquinone oxidoreductase flavoprotein, putative								1			-0.261523	1.19874	0.609996	Q5S7T0	Q5S7T0	3	3	3
Laminin A family protein	TVAG_215920	conserved hypothetical protein	1										-0.262537	1.19959	0.617006	A2FRW1	A2FRW1	2	2	2
Clan SC, family S28, unassigned serine peptidase	TVAG_114870	Clan SC, family S28, unassigned serine peptidase	1										-0.265374	1.20195	0.677861	A2FGL0	A2FGL0	1	1	1
Chaperonin, putative; Chaperonin 60, putative	TVAG_088050;TVAG_167250;TVAG_203620	chaperonin, putative								1			-0.279531	1.2138	0.603416	A2DED2;A2F5J7;A2ETD8	A2DED2;A2F5J7	3;2;1	3;2;1	3;2;1
TvhydB protein, putative	TVAG_182620	nitrate, fromate, iron dehydrogenase, putative								1			-0.288875	1.22169	0.714186	A2D900	A2D900	1	1	1
Aminotransferase, classes I and II family protein	TVAG_088220	aspartate aminotransferase, putative								1			-0.28941	1.22214	0.789874	A2FY82	A2FY82	1	1	1
ATP-dependent Zn protease, putative	TVAG_212500	conserved hypothetical protein				1					1		-0.290242	1.22285	0.583767	A2E2P0	A2E2P0	4	4	4
Uncharacterized protein	TVAG_277930	conserved hypothetical protein	1										-0.297422	1.22895	0.540986	A2DU34	A2DU34	5	5	5
Malate dehydrogenase:SUBUNIT=A, putative (Fragment)	TVAG_416100	malic enzyme, putative				1			1		1		-0.300997	1.232	0.568114	A2GMN0	A2GMN0	16	1	1
Enolase	TVAG_043500	enolase, putative								1			-0.304541	1.23503	0.642602	Q5EFD8	Q5EFD8	15	1	1
Malate dehydrogenase	TVAG_193000;TVAG_253650;TVAG_196230	malate dehydrogenase, putative				1			1		1		-0.329815	1.25685	0.603416	A2DMN2;A2F4V5;A2DH14	A2DMN2	5;1;1	1;0;0	1;0;0
Uncharacterized protein	TVAG_152520	conserved hypothetical protein	1										-0.355801	1.2797	0.566044	A2FPK0	A2FPK0	1	1	1
Thioredoxin reductase	TVAG_474980	dihydrolipoamide dehydrogenase, putative								1			-0.358637	1.28221	0.530222	Q8IEV3	Q8IEV3	1	1	1
Adenosinetriphosphatase, putative; Adenosinetriphosphatase, putative	TVAG_453110;TVAG_324980	ATP synthase, putative				1					1		-0.372247	1.29437	0.470079	A2F133;A2ES57	A2F133;A2ES57	3;3	3;3	3;3
Adenosine deaminase family protein; Adenosine deaminase family protein	TVAG_416510;TVAG_430670	adenosine deaminase, putative				1					1		-0.393373	1.31346	0.425879	A2EQP3;A2E392	A2EQP3;A2E392	1;1	1;1	1;1
Uncharacterized protein	TVAG_567390	conserved hypothetical protein				1					1		-0.414596	1.33293	0.464691	A2GDJ6	A2GDJ6	1	1	1
T-complex protein 1 subunit gamma	TVAG_029280	chaperonin, putative								1			-0.417708	1.3358	0.454912	A2F520	A2F520	1	1	1
Nucleoside diphosphate kinase; Nucleoside diphosphate kinase; Nucleoside diphosphate kinase	TVAG_293370;TVAG_167320;TVAG_341380	nucleoside diphosphate kinase, putative				1					1		-0.423389	1.34107	0.417993	A2G4P3;A2DTU7;A2DED9	A2G4P3;A2DTU7;A2DED9	2;2;1	2;2;1	2;2;1
Uncharacterized protein	TVAG_470110	conserved hypothetical protein				1							-0.424348	1.34197	0.379382	A2FE18	A2FE18	1	1	1
Ribosomal protein L13e, putative; Ribosomal protein L13e, putative	TVAG_182520;TVAG_190280	60S ribosomal protein L13, putative								1			-0.432165	1.34926	0.415257	A2DKF7;A2D8Z0	A2DKF7;A2D8Z0	2;2	1;1	1;1
Uncharacterized protein	TVAG_161120	conserved hypothetical protein			1								-0.434814	1.35174	0.415257	A2E4W7	A2E4W7	1	1	1
Dolichyl-diphosphooligosaccharide--protein glycosyltransferase subunit 1	TVAG_322520	dolichyl-diphosphooligosaccharide--protein glycosyltransferase 67 kDa subunit precursor, putative								1			-0.461523	1.37699	0.441633	A2EL04	A2EL04	5	5	5
Uncharacterized protein	TVAG_315140	protein disulfide isomerase, putative		1									-0.470757	1.38584	0.358578	A2FDI3	A2FDI3	1	1	1
V-type proton ATPase subunit a	TVAG_075320	vacuolar protein ATPase, putative	1					1					-0.474868	1.38979	0.345141	A2FED9	A2FED9	8	8	8
Uncharacterized protein	TVAG_343040	conserved hypothetical protein				1					1		-0.476823	1.39168	0.415257	A2EJR6	A2EJR6	1	1	1
Uncharacterized protein (Fragment)	TVAG_529190	conserved hypothetical protein		1				1					-0.477848	1.39266	0.347578	A2GH90	A2GH90	3	3	3
Uncharacterized protein	TVAG_495510	conserved hypothetical protein		1									-0.479598	1.39435	0.380276	A2DVJ4	A2DVJ4	1	1	1
Phosphoenol pyruvate carboxykinase, putative; Phosphoenol pyruvate carboxykinase, putative; Phosphoenol pyruvate carboxykinase, putative; Phosphoenol pyruvate carboxykinase, putative	TVAG_213710;TVAG_139300;TVAG_420390;TVAG_434120	phosphoenolpyruvate carboxykinase, putative								1			-0.501029	1.41522	0.338646	A2EYV2;A2E4A4;A2ED62;A2DSJ5	A2EYV2;A2E4A4;A2ED62;A2DSJ5	8;8;8;4	8;8;8;4	6;6;6;4
Fructose-1,6-bisphosphate aldolase, putative; Fructose-1,6-bisphosphate aldolase, putative; Fructose-1,6-bisphosphate aldolase; Fructose-1,6-bisphosphate aldolase; Fructose-1,6-bisphosphate aldolase, putative; Fructose-1,6-bisphosphate aldolase, putative	TVAG_345360;TVAG_360700;TVAG_300000;TVAG_038440	fructose-bisphosphate aldolase, putative				1					1		-0.504667	1.4188	0.379382	A2FAF3;A2FLK9;A2F6T1;A2F6S0;A2EW14;A2DY01	A2FAF3;A2FLK9;A2F6T1;A2F6S0;A2EW14;A2DY01	16;14;11;11;11;8	16;14;11;11;11;8	16;14;11;11;11;8
Malate dehydrogenase, putative	TVAG_204360	malate dehydrogenase, putative								1			-0.5067	1.4208	0.379382	A2FJ30	A2FJ30	5	5	1
Polyubiquitin, putative; Polyubiquitin, putative; Polyubiquitin, putative; Polyubiquitin, putative; Polyubiquitin; Polyubiquitin, putative; Ubiquitin, putative; Polyubiquitin, putative; Polyubiquitin, putative	TVAG_110140;TVAG_110540;TVAG_441960;TVAG_264700;TVAG_441950;TVAG_184150	ubiquitin, putative								1			-0.527716	1.44164	0.379382	A2E9V1;A2E9V0;A2DC67;A2DGQ5;A2G770;A2DUU0;A2DGL5;A2G771;A2F9J2	A2E9V1;A2E9V0;A2DC67;A2DGQ5;A2G770;A2DUU0;A2DGL5;A2G771;A2F9J2	1;1;1;1;1;1;1;1;1	1;1;1;1;1;1;1;1;1	1;1;1;1;1;1;1;1;1
Phosphofructokinase family protein	TVAG_281070	phosphofructokinase, putative	1										-0.528477	1.44241	0.517874	A2DRM7	A2DRM7	1	1	1
Aminotransferase, classes I and II family protein	TVAG_379550	tyrosine aminotransferase, putative				1					1		-0.53214	1.44607	0.302005	A2E7I0	A2E7I0	1	1	1
Alpha-tubulin 1, putative; A-agglutinin attachment subunit, putative (Fragment); Alpha-tubulin 1 (Fragment); Alpha-tubulin 1, putative; Alpha-tubulin 1, putative	TVAG_448410;TVAG_345420;TVAG_043330;TVAG_523980;TVAG_024080;TVAG_519620	tubulin alpha-1 chain, putative				1	1						-0.535392	1.44934	0.358087	A2E8B1;A2HR91;A2HNE6;A2E0M4;A2EW20;A2GK41;A2G9K1;A2G3Q5	A2E8B1;A2HR91;A2HNE6;A2E0M4;A2EW20	10;8;8;8;5;3;1;1	10;8;8;8;5;3;1;1	9;7;7;7;5;2;0;1
Pyruvate, phosphate dikinase family protein; Pyruvate, phosphate dikinase family protein	TVAG_437410;TVAG_073860	phosphoenolpyruvate-protein phosphotransferase, putative								1			-0.556252	1.47044	0.294163	A2EEC2;A2DFI7	A2EEC2;A2DFI7	21;11	21;11	21;11
Threonyl-tRNA synthetase family protein	TVAG_208470	threonyl-tRNA synthetase, putative				1					1		-0.558781	1.47302	0.347578	A2F347	A2F347	2	2	2
Small GTP-binding protein, putative	TVAG_006260	GTP-binding protein ypt10, putative				1					1		-0.560393	1.47467	0.347578	Q4G291	Q4G291	1	1	1
Uncharacterized protein	TVAG_216170	Conserved Hypothetical Protein				1		1			1		-0.582386	1.49732	0.263534	A2ENV1	A2ENV1	8	8	8
Enolase family protein	TVAG_487600	enolase, putative				1					1		-0.586706	1.50181	0.415257	A2EFN8	A2EFN8	1	1	1
Synaptobrevin family protein	TVAG_449870	snare proteins, putative	1										-0.586781	1.50189	0.278193	A2F4D1	A2F4D1	1	1	1
Uncharacterized protein	TVAG_237930	WD-repeat protein YNL006W, putative		1			1						-0.591245	1.50655	0.381267	A2DCZ3	A2DCZ3	2	2	2
Adhesin AP65-1	TVAG_340290	malic enzyme, putative				1					1		-0.591665	1.50698	0.358269	A2EKE3	A2EKE3	22	9	8
Uncharacterized protein	TVAG_267950	lysyl-tRNA synthetase, putative								1			-0.593623	1.50903	0.263736	A2DLE4	A2DLE4	4	4	4
Uncharacterized protein	TVAG_455090	conserved hypothetical protein	1										-0.597271	1.51285	0.314427	A2FMX1	A2FMX1	7	7	7
Peptidyl-prolyl cis-trans isomerase	TVAG_062520	cyclophilin, putative								1			-0.622397	1.53943	0.413038	A2DLL4	A2DLL4	1	1	1
Uncharacterized protein	TVAG_254480	conserved hypothetical protein				1					1		-0.63229	1.55002	0.358087	A2DMW5	A2DMW5	1	1	1
Enolase 4, putative	TVAG_358110;TVAG_464170	enolase, putative				1					1		-0.637759	1.55591	0.294163	A2E269;A2ELB9	A2E269	17;1	17;1	2;0
Thioredoxin peroxidase	TVAG_484570;TVAG_455310;TVAG_350540;TVAG_075420;TVAG_528900;TVAG_038090	alkyl hydroperoxide reductase, subunit C, putative								1			-0.646325	1.56518	0.192541	Q6UJG4;A2HQN8;A2FEE9;A2ESJ9;A2GAU8;A2DXW7	Q6UJG4	5;1;1;1;1;1	5;1;1;1;1;1	1;0;0;0;0;0
Uncharacterized protein	TVAG_031860	conserved hypothetical protein				1					1		-0.654441	1.57401	0.202401	A2EUI5	A2EUI5	8	8	8
Endoplasmic reticulum heat shock protein 70, putative	TVAG_092490	heat shock protein 70kD, putative								1			-0.654853	1.57446	0.279218	A2F7C5	A2F7C5	11	11	10
Uncharacterized protein	TVAG_150040	conserved hypothetical protein	1										-0.667289	1.58809	0.347578	A2DRQ6	A2DRQ6	2	2	2
4-alpha-glucanotransferase family protein	TVAG_275880;TVAG_444970;TVAG_157940	conserved hypothetical protein				1					1	TVAG_157940 shown to be involved in extracellular vesicle uptake. (59)	-0.685656	1.60843	0.283653	A2FBC9;A2FZT7;A2EYG1	A2FBC9	19;2;1	19;2;1	10;0;0
AMP-binding enzyme family protein	TVAG_340550	AMP dependent ligase, putative								1			-0.690778	1.61415	0.283694	A2EKG8	A2EKG8	1	1	1
C2 domain containing protein	TVAG_072120	conserved hypothetical protein				1					1		-0.69702	1.62115	0.347578	A2D8B6	A2D8B6	2	2	2
SacI homology domain containing protein	TVAG_312090	synaptojanin, putative	1										-0.703881	1.62888	0.242431	A2EHL4	A2EHL4	1	1	1
Uncharacterized protein	TVAG_043470	RNA-binding protein, putative								1			-0.709462	1.63519	0.31168	A2EV87	A2EV87	2	2	2
IscS/NifS-like protein; IscS/NifS-like protein	TVAG_239660;TVAG_365590	cysteine desulfurylase, putative								1			-0.715606	1.64217	0.259137	Q95WG9;A2DHK3	Q95WG9;A2DHK3	2;1	2;1	2;1
Uncharacterized protein	TVAG_149750	Conserved Hypothetical Protein	1										-0.722427	1.64995	0.415257	A2FIK8	A2FIK8	2	2	2
Phosphoenol pyruvate carboxykinase, putative; Phosphoenol pyruvate carboxykinase, putative; Phosphoenol pyruvate carboxykinase, putative	TVAG_314830;TVAG_314840;TVAG_479540;TVAG_310250	phosphoenolpyruvate carboxykinase, putative				1					1		-0.727386	1.65564	0.157502	A2EKU1;A2FLL6;A2ETS2;A2ETS3	A2EKU1;A2FLL6;A2ETS2	7;6;5;2	5;4;4;1	5;4;4;1
Uncharacterized protein	TVAG_024720	conserved hypothetical protein				1					1		-0.735991	1.66554	0.144333	A2FF49	A2FF49	1	1	1
Uncharacterized protein	TVAG_432640	gamma-soluble NSF attachment protein, putative				1					1		-0.758178	1.69135	0.348765	A2DIQ5	A2DIQ5	2	2	2
Myb-like DNA-binding domain containing protein	TVAG_325560	conserved hypothetical protein				1					1		-0.780503	1.71773	0.358269	A2EWF7	A2EWF7	1	1	1
Small GTP-binding protein, putative	TVAG_044270	RAB, putative				1					1		-0.792122	1.73162	0.295403	A2E0I5	A2E0I5	2	2	2
6-phosphogluconate dehydrogenase, decarboxylating; 6-phosphogluconate dehydrogenase, decarboxylating	TVAG_006140;TVAG_553420	6-phosphogluconate dehydrogenase, putative								1			-0.807026	1.7496	0.197461	A2E721;A2GAV3	A2E721;A2GAV3	1;1	1;1	1;1
Copine family protein	TVAG_069450	copine, putative				1	1						-0.808777	1.75173	0.425879	A2EL99	A2EL99	1	1	1
CK1 family protein kinase	TVAG_133090	CK1 family protein kinase				1					1		-0.831612	1.77967	0.228854	A2EDI7	A2EDI7	1	1	1
Uncharacterized protein	TVAG_269830	conserved hypothetical protein				1					1		-0.835791	1.78484	0.143279	A2G1Q2	A2G1Q2	1	1	1
Heat shock cognate protein, putative; Heat shock protein, putative	TVAG_018930;TVAG_253630	heat shock protein, putative								1			-0.837844	1.78738	0.142866	A2DMN0;A2G493	A2DMN0;A2G493	2;1	1;1	1;1
Clan MH, family M20, peptidase T-like metallopeptidase	TVAG_056190	Clan MH, family M20, peptidase T-like metallopeptidase				1					1		-0.859374	1.81425	0.163985	A2EL72	A2EL72	4	4	4
Phosphoglucomutase/phosphomannomutase, alpha/beta/alpha domain I family protein	TVAG_205910	phosphoglyucomutase, putative				1			1		1	In silico analysis listed this protein under "GDP-Man synthesis" (19)	-0.887719	1.85025	0.33231	A2FW50	A2FW50	11	4	1
TvhydB protein, putative	TVAG_310050	nitrate, fromate, iron dehydrogenase, putative								1			-0.915304	1.88597	0.163197	A2EKS1	A2EKS1	2	2	2
Uncharacterized protein	TVAG_136350	conserved hypothetical protein				1					1		-0.929145	1.90415	0.149454	A2DJB7	A2DJB7	1	1	1
Malate dehydrogenase:SUBUNIT=A, putative	TVAG_068130	malic enzyme, putative	1						1				-0.938022	1.9159	0.144333	A2EMJ7	A2EMJ7	10	1	1
Malate dehydrogenase:SUBUNIT=A	TVAG_267870	malic enzyme, putative				1			1		1		-0.942702	1.92213	0.142648	A2DLD6	A2DLD6	24	24	1
Glucose-6-phosphate 1-dehydrogenase	TVAG_094630	glucosamine-6-phosphate isomerase, putative				1					1		-0.94621	1.9268	0.151869	A2DBT5	A2DBT5	1	1	1
Uncharacterized protein	TVAG_301810	conserved hypothetical protein				1					1		-0.955895	1.93978	0.0973473	A2FG21	A2FG21	1	1	1
Uncharacterized protein	TVAG_397320	adenosine diphosphatase, putative			1			1					-0.989716	1.98579	0.101284	A2DXB9	A2DXB9	3	3	3
Synaptobrevin family protein	TVAG_249080	snare proteins, putative	1					1					-1.01559	2.02173	0.0745262	A2DCB1	A2DCB1	2	2	2
Glycogen phosphorylase	TVAG_348330;TVAG_509780	glycogen phosphorylase, putative								1			-1.03706	2.05204	0.0861243	A2DSX4;A2G9E0	A2DSX4	16;4	16;4	16;4
Pyruvate:ferredoxin oxidoreductase BII	TVAG_242960	pyruvate-flavodoxin oxioreductase, putative								1			-1.05645	2.07981	0.205676	A2F855	A2F855	37	4	4
Uncharacterized protein	TVAG_286280	conserved hypothetical protein			1								-1.07441	2.10586	0.239122	A2EPE2	A2EPE2	1	1	1
40S ribosomal protein S21; 40S ribosomal protein S21	TVAG_459980;TVAG_022100	40S ribosomal protein S21e, putative								1			-1.09196	2.13164	0.295403	A2FFS8;A2GYE6	A2FFS8;A2GYE6	1;1	1;1	1;1
Uncharacterized protein	TVAG_192540	conserved hypothetical protein				1					1		-1.09677	2.13875	0.0620515	A2DGW8	A2DGW8	1	1	1
Beta-tubulin, putative (Fragment); Beta-tubulin, putative; Beta-tubulin, putative; Beta-tubulin, putative; Beta-tubulin, putative	TVAG_338530;TVAG_148390;TVAG_289290;TVAG_525430;TVAG_073810;TVAG_034440;TVAG_200200	tubulin, putative				1	1						-1.10916	2.1572	0.141003	A2HG75;A2EM81;A2DC16;A2G230;A2EEB6;A2G5U7;A2EEB7;A2FPA6;A2FXL7	A2HG75;A2EM81;A2DC16;A2G230;A2EEB6	15;15;15;10;8;5;5;2;1	15;15;15;10;8;5;5;2;1	15;15;15;10;8;5;5;2;1
Alcohol dehydrogenase, iron-containing family protein	TVAG_328940	alcohol dehydrogenase, putative								1			-1.13207	2.19173	0.122881	A2EW36	A2EW36	1	1	1
Mu adaptin, putative	TVAG_421580	clathrin coat associated protein ap-50, putative				1	1						-1.13555	2.19702	0.0672157	A2FR45	A2FR45	4	4	4
Uncharacterized protein	TVAG_573910	Conserved Hypothetical Protein	1					1					-1.15085	2.22044	0.067597	A2GCR8	A2GCR8	3	3	3
Uncharacterized protein	TVAG_340570	Conserved Hypothetical Protein	1					1					-1.15856	2.23235	0.0587031	A2EKH0	A2EKH0	1	1	1
Galactokinase family protein	TVAG_487340	galactokinase, putative				1					1		-1.19444	2.28857	0.0753456	A2EFL5	A2EFL5	1	1	1
Endoribonuclease L-PSP family protein	TVAG_197820	translation initiation inhibitor, putative								1			-1.21255	2.31746	0.119072	A2EJJ9	A2EJJ9	1	1	1
Uncharacterized protein	TVAG_372530	serine/threonine-protein kinase ripk4, putative				1					1		-1.21932	2.32837	0.0348689	A2EYZ6	A2EYZ6	1	1	1
4-alpha-glucanotransferase, putative	TVAG_371570	4-alpha-glucanotransferase, putative				1	1					**carbohydrate & starch binding**	-1.21943	2.32855	0.112472	A2E0S9	A2E0S9	1	1	1
Calreticulin family protein	TVAG_120870	calreticulin, putative								1			-1.28434	2.43571	0.0491897	A2D7N2	A2D7N2	1	1	1
Pyrophosphate--fructose 6-phosphate 1-phosphotransferase 1; Pyrophosphate--fructose 6-phosphate 1-phosphotransferase 2; Pyrophosphate--fructose 6-phosphate 1-phosphotransferase 3 (Fragment)	TVAG_430830;TVAG_364620;TVAG_079260	phosphofructokinase, putative	1										-1.31562	2.48909	0.160257	O61068;A2E9H3;A2EF58	O61068;A2E9H3;A2EF58	6;6;5	6;6;5	6;6;5
Hydrogenosomal malic enzyme subunit B proprotein	TVAG_238830	malic enzyme, putative				1					1		-1.32316	2.50213	0.102689	Q27090	Q27090	20	2	2
Uncharacterized protein	TVAG_467900	Conserved Hypothetical Protein	1										-1.34052	2.53242	0.0587031	A2E0N0	A2E0N0	1	1	1
AP65-3 adhesin	TVAG_183790	malic enzyme, putative				1			1		1		-1.43678	2.70717	0.0277465	A2D9B6	A2D9B6	19	1	1
4-alpha-glucanotransferase family protein	TVAG_154680	conserved hypothetical protein				1					1		-1.45196	2.73579	0.0448529	A2F259	A2F259	18	10	6
Phosphofructokinase family protein	TVAG_293770	phosphofructokinase, putative								1			-1.48702	2.80309	0.294163	A2FKA7	A2FKA7	3	2	2
Delta-like protein	TVAG_457850	teneurin and N-acetylglucosamine-1-phosphodiester alpha-N-acetylglucosamineidase, putative			1			1					-1.59053	3.0116	0.032738	A2F7M5	A2F7M5	1	1	1
Malic enzyme; Malic enzyme; Malic enzyme; Malic enzyme; Malic enzyme; Malic enzyme; Malic enzyme	TVAG_009420;TVAG_241160;TVAG_009460;TVAG_228520;TVAG_471530;TVAG_320780;TVAG_491670	malic enzyme, putative				1			2		1		-1.63786	3.11204	0.0391976	A2G146;A2FZI1;A2GCZ6;A2G150;A2F6B9;A2EAJ8;A2DJ14	A2G146;A2FZI1;A2GCZ6;A2G150;A2F6B9;A2EAJ8;A2DJ14	1;1;1;1;1;1;1	1;1;1;1;1;1;1	1;1;1;1;1;1;1
Thioredoxin peroxidase	TVAG_114310	peroxiredoxins, prx-1, prx-2, prx-3, putative								1			-1.68025	3.20484	0.0391976	Q8IEV2	Q8IEV2	5	2	2
Malate dehydrogenase:SUBUNIT=A, putative	TVAG_412220	malic enzyme, putative				1					1		-1.78816	3.45375	0.0058645	A2F1M8	A2F1M8	23	1	1
Uncharacterized protein	TVAG_485120	Conserved Hypothetical Protein	1										-1.90151	3.73605	0.00605612	A2EZ28	A2EZ28	2	2	2
Adaptin N terminal region family protein	TVAG_439460	AP-2 complex subunit beta-1, putative				1	1						-2.08459	4.24154	0.00605612	A2FAG5	A2FAG5	1	1	1
Thioredoxin	TVAG_389740	thioredoxin, putative								1			-2.11272	4.32505	0.0348689	Q6IV59	Q6IV59	2	2	2
4-alpha-glucanotransferase family protein; 4-alpha-glucanotransferase family protein	TVAG_226870;TVAG_484340	Conserved Hypothetical Protein				1	1					**carbohydrate and starch binding**	-2.22719	4.6822	0.0058645	A2FCD1;A2FUI7	A2FCD1;A2FUI7	2;1	2;1	2;1
Uncharacterized protein	TVAG_310150	Conserved Hypothetical Protein				1					1		-2.45735	5.49207	0.00154123	A2EKT1	A2EKT1	1	1	1
Thioredoxin	TVAG_125500	thioredoxin, putative								1			-2.81658	7.04489	0.000601442	Q8IEV4	Q8IEV4	1	1	1
Pyruvate:ferredoxin oxidoreductase E	TVAG_254890	pyruvate-flavodoxin oxidoreductase, putative								1			-3.06637	8.37663	0.00143174	A2EXN1	A2EXN1	17	10	10
P270 surface immunogen-like (Fragment)	TVAG_544880	Conserved Hypothetical Protein	1					1	1				-4.31656	19.9258	0.0013294	A2GUE5	A2GUE5	1	1	1
Uncharacterized protein	TVAG_230400	Conserved Hypothetical Protein	1					1					-7.16981	143.988	8.00551e-05	A2GAH1	A2GAH1	2	2	2
								Total	Percentage	Percentage (w/o contam.)
						total # proteins		365	n/a	n/a
						total # proteins with TMD		76	20.8219	32.4786
						total # proteins with SP		19	5.20548	8.11966
Definitions:						# proteins only containing TMD		64	17.5342	27.3504
TMD	transmembrane domain					# proteins only containing SP		7	1.91781	2.99145
SP	signal peptide					# proteins with both TMD/SP		12	3.28767	5.12821
"other" proteins	no TMD/SP, not a known membrane associated protein, and not a known contaminant					# proteins without TMD/SP		151	41.3699	64.5299
						membrane associated proteins		45	12.3288	19.2308
						listed in previous surface proteome		53	14.5205	22.6496
						listed in Tv genome paper		29	7.94521	12.3932
						pred. mem. prot. based on above two		82	22.4658	35.0427
						known contaminants		131	35.8904	n/a
						other proteins		104	28.4932	44.4444
